# Supplementary material for: Psychoeducation Improved Illness Perception and Expressed Emotion of Family Caregivers of Patients with Schizophrenia
Source: Int J Environ Res Public Health. 2021 Jul 15;18(14):7522. doi: 10.3390/ijerph18147522 (PMC8307551; doi:10.3390/ijerph18147522)
Supplement: Supplementary file 1 [file ijerph-18-07522-s001.zip]

Archive with 1 entries (1 files):
- ijerph-1248534-supplementary.pdf
